# Supplementary material for: Spatially structured eco-evolutionary dynamics in a host-pathogen interaction render isolated populations vulnerable to disease
Source: Nat Commun. 2022 Oct 13;13:6018. doi: 10.1038/s41467-022-33665-3 (PMC9561709; doi:10.1038/s41467-022-33665-3)
Supplement: Supplementary file 4 — Source Data [file 41467_2022_33665_MOESM4_ESM.xlsx]

## Sheet: PhenotypeDiversity
Population	294	309	321	609	1676	311	313	337	507	271	490	1553	1556	1874	193	1821	1999	2818	5206
P1	6	1	2	1	4	6	8	3	9	0	3	1	4	0	0	1	1	1	1
P2	1	0	2	1	0	0	0	2	0	2	0	1	0	1	3	1	0	2	2
P3	0	0	0	0	0	0	0	0	0	2	1	0	0	1	0	0	0	2	2
P4	0	1	0	0	0	0	0	0	0	1	0	2	0	1	1	0	0	0	0
P5	1	2	5	1	2	0	0	1	1	2	1	4	2	4	2	1	1	1	1
P6	1	1	0	4	1	0	0	3	0	1	1	1	1	2	0	0	1	0	1
P7	0	0	0	0	1	1	0	0	0	0	0	0	0	1	0	0	0	0	0
P8	0	0	0	0	0	0	0	0	0	1	0	0	0	0	0	1	1	0	0
P9	0	0	0	0	0	0	0	0	0	1	0	0	0	0	0	0	0	0	1
P10	0	0	0	0	0	0	0	0	0	0	0	0	0	0	1	1	0	1	0
P11	0	0	0	0	0	1	0	0	0	0	0	0	1	0	1	2	0	3	0
P12	0	1	0	0	0	1	1	0	0	0	0	0	1	0	0	1	1	0	1
P13	1	3	0	2	1	1	0	0	0	0	0	0	0	0	2	2	3	0	1
P14	0	0	1	1	0	0	0	0	0	0	0	1	1	0	0	0	0	0	0
P15	0	0	0	0	0	0	0	0	0	0	1	0	0	0	0	0	0	0	0
P16	0	1	0	0	1	0	1	1	0	0	3	0	0	0	0	0	2	0	0
PopType	LSI	LSI	LSI	LSI	LSI	LSU	LSU	LSU	LSU	HSI	HSI	HSI	HSI	HSI	HSU	HSU	HSU	HSU	HSU

## Sheet: PhenotypeCodes
Phenotype	Description	a1	a2	a3	a4
P1	'0000'	0	0	0	0
P2	'1111'	1	1	1	1
P3	'0111'	0	1	1	1
P4	'0011'	0	0	1	1
P5	'0001'	0	0	0	1
P6	'1000'	1	0	0	0
P7	'1100'	1	1	0	0
P8	'1110'	1	1	1	0
P9	'1010'	1	0	1	0
P10	'1101'	1	1	0	1
P11	'1011'	1	0	1	1
P12	'0100'	0	1	0	0
P13	'1001'	1	0	0	1
P14	'0101'	0	1	0	1
P15	'0110'	0	1	1	0
P16	'0010'	0	0	1	0

## Sheet: PopConnectivityCategories
	PopConnectivity	Category
1	123.293	2
2	123.293	2
3	123.293	2
4	123.293	2
5	123.293	2
6	123.293	2
7	123.293	2
8	150.127	2
9	150.127	2
10	150.127	2
11	150.127	2
12	150.127	2
13	150.127	2
14	150.127	2
15	168.067	2
16	168.067	2
17	168.067	2
18	168.067	2
19	168.067	2
20	168.067	2
21	168.067	2
22	188.195	2
23	188.195	2
24	188.195	2
25	188.195	2
26	188.195	2
27	188.195	2
28	198.913	2
29	198.913	2
30	198.913	2
31	198.913	2
32	198.913	2
33	198.913	2
34	197.713	2
35	197.713	2
36	197.713	2
37	197.713	2
38	199.88	2
39	199.88	2
40	199.88	2
41	199.88	2
42	199.88	2
43	199.88	2
44	199.88	2
45	198.357	2
46	198.357	2
47	198.357	2
48	198.357	2
49	198.357	2
50	198.357	2
51	200	2
52	200	2
53	200	2
54	200	2
55	200	2
56	192.772	2
57	192.772	2
58	192.772	2
59	192.772	2
60	192.772	2
61	192.772	2
62	192.772	2
63	191.17	2
64	191.17	2
65	191.17	2
66	191.17	2
67	191.17	2
68	191.17	2
69	191.17	2
70	200.8	2
71	200.8	2
72	200.8	2
73	200.8	2
74	200.8	2
75	200.8	2
76	200.8	2
77	191.568	2
78	191.568	2
79	191.568	2
80	191.568	2
81	191.568	2
82	191.568	2
83	191.568	2
84	188.309	2
85	188.309	2
86	188.309	2
87	188.309	2
88	188.309	2
89	188.309	2
90	188.309	2
91	195.718	2
92	195.718	2
93	195.718	2
94	195.718	2
95	195.718	2
96	195.718	2
97	195.718	2
98	198.445	2
99	198.445	2
100	198.445	2
101	198.445	2
102	198.445	2
103	198.445	2
104	198.445	2
105	146.567	2
106	146.567	2
107	146.567	2
108	146.567	2
109	146.567	2
110	146.567	2
111	146.567	2
112	159.156	2
113	159.156	2
114	159.156	2
115	159.156	2
116	159.156	2
117	159.156	2
118	159.156	2
119	170.838	2
120	170.838	2
121	170.838	2
122	170.838	2
123	170.838	2
124	170.838	2
125	170.838	2
126	168.882	2
127	168.882	2
128	168.882	2
129	168.882	2
130	168.882	2
131	168.882	2
132	166.852	2
133	166.852	2
134	166.852	2
135	166.852	2
136	166.852	2
137	166.852	2
138	146.034	2
139	146.034	2
140	146.034	2
141	146.034	2
142	146.034	2
143	169.055	2
144	169.055	2
145	169.055	2
146	169.055	2
147	169.055	2
148	169.055	2
149	167.386	2
150	167.386	2
151	167.386	2
152	171.511	2
153	171.511	2
154	171.511	2
155	171.511	2
156	171.511	2
157	171.511	2
158	171.511	2
159	165.721	2
160	165.721	2
161	165.721	2
162	165.721	2
163	165.721	2
164	165.721	2
165	165.721	2
166	159.434	2
167	159.434	2
168	159.434	2
169	159.434	2
170	159.434	2
171	159.434	2
172	159.434	2
173	146.562	2
174	146.562	2
175	146.562	2
176	146.562	2
177	146.562	2
178	146.562	2
179	146.562	2
180	87.6033	1
181	87.6033	1
182	87.6033	1
183	87.6033	1
184	87.6033	1
185	87.6033	1
186	151.986	2
187	151.986	2
188	151.986	2
189	151.986	2
190	151.986	2
191	151.986	2
192	151.986	2
193	140.734	2
194	151.994	2
195	151.994	2
196	151.994	2
197	151.994	2
198	151.994	2
199	156.521	2
200	156.521	2
201	156.521	2
202	156.521	2
203	156.521	2
204	156.521	2
205	56.1374	1
206	56.1374	1
207	56.1374	1
208	56.1374	1
209	56.1374	1
210	56.1374	1
211	57.6492	1
212	57.6492	1
213	57.6492	1
214	57.6492	1
215	57.6492	1
216	57.6492	1
217	64.3008	1
218	64.3008	1
219	64.3008	1
220	64.3008	1
221	64.3008	1
222	64.3008	1
223	89.2989	1
224	89.2989	1
225	89.2989	1
226	89.2989	1
227	89.2989	1
228	89.2989	1
229	89.2989	1
230	146.881	2
231	146.881	2
232	146.881	2
233	146.881	2
234	146.881	2
235	146.881	2
236	146.881	2
237	145.351	2
238	145.351	2
239	145.351	2
240	145.351	2
241	145.351	2
242	145.351	2
243	144.881	2
244	144.881	2
245	144.881	2
246	144.881	2
247	144.881	2
248	144.881	2
249	144.881	2
250	143.961	2
251	143.961	2
252	143.961	2
253	143.961	2
254	143.961	2
255	143.961	2
256	154.764	2
257	154.764	2
258	154.764	2
259	154.764	2
260	154.764	2
261	154.764	2
262	154.764	2
263	151.179	2
264	151.179	2
265	151.179	2
266	151.179	2
267	151.179	2
268	151.179	2
269	151.179	2
270	160.991	2
271	160.991	2
272	160.991	2
273	160.991	2
274	160.991	2
275	160.991	2
276	160.991	2
277	161.836	2
278	161.836	2
279	161.836	2
280	161.836	2
281	161.836	2
282	161.836	2
283	161.836	2
284	161.043	2
285	161.043	2
286	161.043	2
287	161.043	2
288	161.043	2
289	161.043	2
290	161.043	2
291	161.733	2
292	161.733	2
293	161.733	2
294	161.733	2
295	173.945	2
296	173.945	2
297	173.945	2
298	173.945	2
299	173.945	2
300	173.945	2
301	164.994	2
302	164.994	2
303	164.994	2
304	164.994	2
305	164.994	2
306	164.994	2
307	164.994	2
308	173.471	2
309	173.471	2
310	173.471	2
311	173.471	2
312	173.471	2
313	173.471	2
314	173.475	2
315	173.475	2
316	173.475	2
317	173.475	2
318	173.475	2
319	173.475	2
320	173.475	2
321	169.227	2
322	169.227	2
323	169.227	2
324	169.227	2
325	169.227	2
326	169.227	2
327	169.227	2
328	169.285	2
329	169.285	2
330	169.285	2
331	169.285	2
332	169.285	2
333	169.285	2
334	81.757	1
335	81.757	1
336	81.757	1
337	81.757	1
338	81.757	1
339	81.757	1
340	81.757	1
341	81.3859	1
342	81.3859	1
343	81.3859	1
344	81.3859	1
345	81.3859	1
346	81.3859	1
347	81.3859	1
348	78.9338	1
349	78.9338	1
350	78.9338	1
351	78.9338	1
352	78.9338	1
353	78.9338	1
354	78.9338	1
355	70.2129	1
356	70.2129	1
357	70.2129	1
358	70.2129	1
359	70.2129	1
360	70.2129	1
361	70.2129	1
362	77.98	1
363	77.98	1
364	77.98	1
365	77.98	1
366	77.98	1
367	77.98	1
368	77.98	1
369	99.4685	2
370	99.4685	2
371	99.4685	2
372	99.4685	2
373	99.4685	2
374	99.4685	2
375	99.4685	2
376	103.295	2
377	103.295	2
378	103.295	2
379	103.295	2
380	103.295	2
381	103.295	2
382	103.295	2
383	136.57	2
384	136.57	2
385	136.57	2
386	136.57	2
387	136.57	2
388	136.57	2
389	97.9841	2
390	97.9841	2
391	97.9841	2
392	97.9841	2
393	97.9841	2
394	97.9841	2
395	97.9841	2
396	96.4478	2
397	96.4478	2
398	96.4478	2
399	96.4478	2
400	96.4478	2
401	96.4478	2
402	96.4478	2
403	100.877	2
404	100.877	2
405	100.877	2
406	100.877	2
407	100.877	2
408	100.877	2
409	100.877	2
410	53.0157	1
411	53.0157	1
412	53.0157	1
413	53.0157	1
414	53.0157	1
415	53.0157	1
416	53.0157	1
417	140.151	2
418	140.151	2
419	140.151	2
420	140.151	2
421	140.151	2
422	140.151	2
423	140.151	2
424	123.597	2
425	123.597	2
426	123.597	2
427	123.597	2
428	123.597	2
429	123.597	2
430	134.246	2
431	134.246	2
432	134.246	2
433	134.246	2
434	134.246	2
435	134.246	2
436	134.246	2
437	151.372	2
438	151.372	2
439	151.372	2
440	151.372	2
441	151.372	2
442	151.372	2
443	151.372	2
444	151.596	2
445	151.596	2
446	151.596	2
447	151.596	2
448	151.596	2
449	151.596	2
450	151.596	2
451	155.344	2
452	155.344	2
453	155.344	2
454	155.344	2
455	155.344	2
456	155.344	2
457	155.344	2
458	193.237	2
459	160.367	2
460	160.367	2
461	160.367	2
462	160.367	2
463	160.367	2
464	160.367	2
465	160.367	2
466	160.312	2
467	160.312	2
468	160.312	2
469	160.312	2
470	160.312	2
471	160.312	2
472	160.312	2
473	155.375	2
474	155.375	2
475	155.375	2
476	155.375	2
477	155.375	2
478	155.375	2
479	155.375	2
480	156.211	2
481	156.211	2
482	156.211	2
483	156.211	2
484	156.211	2
485	156.211	2
486	156.211	2
487	154.66	2
488	154.66	2
489	154.66	2
490	154.66	2
491	154.66	2
492	154.66	2
493	154.66	2
494	152.111	2
495	152.111	2
496	152.111	2
497	152.111	2
498	152.111	2
499	152.111	2
500	152.111	2
501	149.94	2
502	149.94	2
503	149.94	2
504	149.94	2
505	149.94	2
506	149.94	2
507	149.94	2
508	145.631	2
509	145.631	2
510	145.631	2
511	145.631	2
512	145.631	2
513	145.631	2
514	145.631	2
515	148.696	2
516	148.696	2
517	148.696	2
518	148.696	2
519	148.696	2
520	148.696	2
521	148.696	2
522	131.383	2
523	131.383	2
524	131.383	2
525	131.383	2
526	131.383	2
527	131.383	2
528	131.383	2
529	127.624	2
530	127.624	2
531	127.624	2
532	127.624	2
533	127.624	2
534	127.624	2
535	127.624	2
536	124.543	2
537	124.543	2
538	124.543	2
539	124.543	2
540	124.543	2
541	124.543	2
542	124.543	2
543	115.625	2
544	115.625	2
545	115.625	2
546	115.625	2
547	115.625	2
548	115.625	2
549	115.625	2
550	95.2667	2
551	95.2667	2
552	95.2667	2
553	95.2667	2
554	95.2667	2
555	95.2667	2
556	95.2667	2
557	134.597	2
558	134.597	2
559	134.597	2
560	106.656	2
561	106.656	2
562	106.656	2
563	106.656	2
564	106.656	2
565	106.656	2
566	106.656	2
567	111.226	2
568	111.226	2
569	111.226	2
570	111.226	2
571	111.226	2
572	111.226	2
573	111.226	2
574	148.04	2
575	148.04	2
576	148.04	2
577	148.04	2
578	148.04	2
579	148.04	2
580	148.04	2
581	145.19	2
582	145.19	2
583	145.19	2
584	145.19	2
585	145.19	2
586	145.19	2
587	145.19	2
588	139.037	2
589	139.037	2
590	139.037	2
591	139.037	2
592	139.037	2
593	139.037	2
594	139.037	2
595	143.013	2
596	143.013	2
597	143.013	2
598	143.013	2
599	143.013	2
600	143.013	2
601	143.013	2
602	149.239	2
603	149.239	2
604	149.239	2
605	149.239	2
606	149.239	2
607	149.239	2
608	149.239	2
609	144.499	2
610	144.499	2
611	144.499	2
612	144.499	2
613	144.499	2
614	144.499	2
615	144.499	2
616	200.637	2
617	200.637	2
618	200.637	2
619	200.637	2
620	200.637	2
621	200.637	2
622	200.637	2
623	161.086	2
624	161.086	2
625	161.086	2
626	161.086	2
627	161.086	2
628	161.086	2
629	161.086	2
630	168.204	2
631	168.204	2
632	168.204	2
633	168.204	2
634	168.204	2
635	164.922	2
636	164.922	2
637	164.922	2
638	164.922	2
639	164.922	2
640	164.922	2
641	181.421	2
642	181.421	2
643	181.421	2
644	181.421	2
645	181.421	2
646	181.421	2
647	181.421	2
648	188.735	2
649	188.735	2
650	188.735	2
651	188.735	2
652	188.735	2
653	188.735	2
654	188.735	2
655	174.78	2
656	174.78	2
657	174.78	2
658	174.78	2
659	174.78	2
660	174.78	2
661	174.78	2
662	179.729	2
663	179.729	2
664	179.729	2
665	179.729	2
666	179.729	2
667	179.729	2
668	179.729	2
669	184.157	2
670	184.157	2
671	184.157	2
672	184.157	2
673	184.157	2
674	184.157	2
675	184.157	2
676	95.8924	2
677	95.8924	2
678	95.8924	2
679	95.8924	2
680	95.8924	2
681	190.481	2
682	190.481	2
683	190.481	2
684	190.481	2
685	190.481	2
686	190.481	2
687	190.481	2
688	222.96	2
689	222.96	2
690	222.96	2
691	222.96	2
692	222.96	2
693	231.878	3
694	231.878	3
695	231.878	3
696	231.878	3
697	231.878	3
698	231.794	3
699	231.794	3
700	231.794	3
701	231.794	3
702	231.794	3
703	231.855	3
704	231.855	3
705	231.855	3
706	231.855	3
707	231.855	3
708	187.328	2
709	187.328	2
710	187.328	2
711	187.328	2
712	187.328	2
713	203.547	2
714	203.547	2
715	203.547	2
716	203.547	2
717	203.547	2
718	203.547	2
719	203.547	2
720	201.587	2
721	201.587	2
722	201.587	2
723	201.587	2
724	201.587	2
725	201.587	2
726	201.587	2
727	198.829	2
728	198.829	2
729	198.829	2
730	198.829	2
731	198.829	2
732	198.829	2
733	198.829	2
734	195.922	2
735	195.922	2
736	195.922	2
737	195.922	2
738	195.922	2
739	201.755	2
740	201.755	2
741	201.755	2
742	201.755	2
743	201.755	2
744	201.755	2
745	201.755	2
746	205.33	2
747	205.33	2
748	205.33	2
749	205.33	2
750	205.33	2
751	205.33	2
752	205.33	2
753	221.889	2
754	221.889	2
755	221.889	2
756	221.889	2
757	221.889	2
758	221.889	2
759	221.889	2
760	224.38	2
761	224.38	2
762	224.38	2
763	224.38	2
764	224.38	2
765	224.38	2
766	224.38	2
767	220.394	2
768	220.394	2
769	220.394	2
770	220.394	2
771	220.394	2
772	230.745	3
773	230.745	3
774	230.745	3
775	230.745	3
776	230.745	3
777	230.745	3
778	230.745	3
779	229.081	3
780	229.081	3
781	234.194	3
782	234.194	3
783	234.194	3
784	234.194	3
785	234.156	3
786	234.156	3
787	234.156	3
788	234.156	3
789	234.156	3
790	231.226	3
791	231.226	3
792	231.226	3
793	231.226	3
794	231.226	3
795	234.659	3
796	234.659	3
797	234.659	3
798	234.659	3
799	233.587	3
800	233.587	3
801	233.587	3
802	233.587	3
803	233.587	3
804	235.687	3
805	235.687	3
806	235.687	3
807	235.687	3
808	235.687	3
809	235.687	3
810	235.687	3
811	230.767	3
812	230.767	3
813	230.767	3
814	230.767	3
815	230.767	3
816	132.499	2
817	132.499	2
818	132.499	2
819	132.499	2
820	132.499	2
821	132.499	2
822	132.499	2
823	195.018	2
824	195.018	2
825	195.018	2
826	195.018	2
827	195.018	2
828	195.018	2
829	195.018	2
830	195.978	2
831	195.978	2
832	195.978	2
833	195.978	2
834	195.978	2
835	195.978	2
836	195.978	2
837	215.303	2
838	215.303	2
839	215.303	2
840	215.303	2
841	215.303	2
842	215.303	2
843	215.303	2
844	235.319	3
845	235.319	3
846	235.319	3
847	235.319	3
848	235.319	3
849	235.319	3
850	235.319	3
851	228.222	3
852	228.222	3
853	228.222	3
854	228.222	3
855	228.222	3
856	228.222	3
857	228.222	3
858	240.311	3
859	240.311	3
860	240.311	3
861	240.311	3
862	240.311	3
863	141.631	2
864	141.631	2
865	141.631	2
866	141.631	2
867	141.631	2
868	141.631	2
869	141.631	2
870	254.268	3
871	254.268	3
872	254.268	3
873	254.268	3
874	254.268	3
875	254.268	3
876	254.268	3
877	200.257	2
878	200.257	2
879	200.257	2
880	200.257	2
881	200.257	2
882	200.257	2
883	202.386	2
884	202.386	2
885	202.386	2
886	202.386	2
887	214.21	2
888	214.21	2
889	214.21	2
890	214.21	2
891	214.21	2
892	214.21	2
893	214.21	2
894	214.798	2
895	214.798	2
896	214.798	2
897	214.798	2
898	214.798	2
899	214.798	2
900	209.686	2
901	209.686	2
902	209.686	2
903	209.686	2
904	209.686	2
905	209.686	2
906	209.686	2
907	208.667	2
908	208.667	2
909	208.667	2
910	208.667	2
911	208.667	2
912	208.667	2
913	209.187	2
914	209.187	2
915	209.187	2
916	209.187	2
917	209.187	2
918	209.187	2
919	209.187	2
920	212.795	2
921	212.795	2
922	212.795	2
923	212.795	2
924	212.795	2
925	212.795	2
926	210.674	2
927	210.674	2
928	210.674	2
929	258.831	3
930	258.831	3
931	258.831	3
932	263.92	3
933	263.92	3
934	263.92	3
935	263.92	3
936	263.92	3
937	263.92	3
938	263.92	3
939	256.959	3
940	256.959	3
941	256.959	3
942	256.959	3
943	256.959	3
944	256.959	3
945	256.959	3
946	256.285	3
947	256.285	3
948	256.285	3
949	256.285	3
950	256.285	3
951	256.285	3
952	256.285	3
953	218.175	2
954	218.175	2
955	218.175	2
956	218.175	2
957	218.175	2
958	218.175	2
959	218.175	2
960	221.414	2
961	221.414	2
962	221.414	2
963	221.414	2
964	221.414	2
965	221.414	2
966	221.414	2
967	237.451	3
968	237.451	3
969	237.451	3
970	237.451	3
971	237.451	3
972	237.451	3
973	237.451	3
974	220.853	2
975	220.853	2
976	220.853	2
977	220.853	2
978	220.853	2
979	220.853	2
980	220.853	2
981	251.012	3
982	251.012	3
983	251.012	3
984	251.012	3
985	251.012	3
986	251.012	3
987	251.012	3
988	260.412	3
989	260.412	3
990	260.412	3
991	260.412	3
992	260.412	3
993	260.412	3
994	260.412	3
995	262.689	3
996	262.689	3
997	262.689	3
998	262.689	3
999	262.689	3
1000	262.689	3
1001	262.689	3
1002	264.236	3
1003	264.236	3
1004	264.236	3
1005	264.236	3
1006	264.236	3
1007	264.236	3
1008	264.236	3
1009	267.989	3
1010	267.989	3
1011	267.989	3
1012	267.989	3
1013	267.989	3
1014	267.989	3
1015	267.989	3
1016	266.408	3
1017	266.408	3
1018	266.408	3
1019	266.408	3
1020	266.408	3
1021	266.408	3
1022	266.408	3
1023	262.741	3
1024	262.741	3
1025	262.741	3
1026	262.741	3
1027	262.741	3
1028	262.741	3
1029	262.741	3
1030	209.856	2
1031	209.856	2
1032	209.856	2
1033	209.856	2
1034	270.545	3
1035	270.545	3
1036	270.545	3
1037	270.545	3
1038	270.545	3
1039	270.545	3
1040	270.545	3
1041	265.961	3
1042	265.961	3
1043	265.961	3
1044	265.961	3
1045	265.961	3
1046	265.961	3
1047	265.961	3
1048	212.319	2
1049	212.319	2
1050	212.319	2
1051	205.55	2
1052	205.55	2
1053	205.55	2
1054	205.55	2
1055	205.55	2
1056	205.55	2
1057	205.55	2
1058	207.721	2
1059	207.721	2
1060	207.721	2
1061	207.721	2
1062	207.721	2
1063	207.721	2
1064	207.721	2
1065	254.478	3
1066	254.478	3
1067	254.478	3
1068	254.478	3
1069	254.478	3
1070	260.392	3
1071	260.392	3
1072	260.392	3
1073	260.392	3
1074	260.392	3
1075	260.392	3
1076	260.392	3
1077	257.102	3
1078	257.102	3
1079	257.102	3
1080	257.102	3
1081	257.102	3
1082	257.102	3
1083	257.102	3
1084	255.657	3
1085	255.657	3
1086	255.657	3
1087	255.657	3
1088	255.657	3
1089	255.657	3
1090	255.657	3
1091	255.032	3
1092	255.032	3
1093	255.032	3
1094	255.032	3
1095	255.032	3
1096	255.032	3
1097	255.032	3
1098	253.474	3
1099	253.474	3
1100	253.474	3
1101	253.474	3
1102	253.474	3
1103	253.474	3
1104	169.998	2
1105	169.998	2
1106	169.998	2
1107	169.998	2
1108	169.998	2
1109	169.998	2
1110	169.998	2
1111	152.413	2
1112	152.413	2
1113	152.413	2
1114	152.413	2
1115	152.413	2
1116	152.413	2
1117	152.413	2
1118	257.779	3
1119	257.779	3
1120	257.779	3
1121	257.779	3
1122	257.779	3
1123	257.779	3
1124	257.779	3
1125	258.111	3
1126	258.111	3
1127	258.111	3
1128	258.111	3
1129	258.111	3
1130	273.188	3
1131	273.188	3
1132	273.188	3
1133	273.188	3
1134	273.188	3
1135	273.188	3
1136	273.188	3
1137	283.475	3
1138	283.475	3
1139	283.475	3
1140	283.475	3
1141	283.475	3
1142	285.225	3
1143	285.225	3
1144	285.225	3
1145	285.225	3
1146	285.225	3
1147	182.504	2
1148	182.504	2
1149	182.504	2
1150	182.504	2
1151	182.504	2
1152	182.504	2
1153	182.504	2
1154	170.269	2
1155	170.269	2
1156	170.269	2
1157	170.269	2
1158	170.269	2
1159	256.828	3
1160	256.828	3
1161	256.828	3
1162	256.828	3
1163	250.271	3
1164	250.271	3
1165	250.271	3
1166	250.271	3
1167	250.271	3
1168	250.271	3
1169	250.271	3
1170	267.398	3
1171	267.398	3
1172	267.398	3
1173	267.398	3
1174	267.398	3
1175	267.398	3
1176	264.2	3
1177	264.2	3
1178	264.2	3
1179	264.2	3
1180	264.2	3
1181	264.2	3
1182	264.2	3
1183	247.809	3
1184	247.809	3
1185	247.809	3
1186	247.809	3
1187	247.809	3
1188	247.809	3
1189	247.809	3
1190	165.063	2
1191	165.063	2
1192	165.063	2
1193	165.063	2
1194	165.063	2
1195	165.063	2
1196	165.063	2
1197	361.997	3
1198	361.997	3
1199	361.997	3
1200	361.997	3
1201	361.997	3
1202	361.997	3
1203	361.997	3
1204	346.456	3
1205	346.456	3
1206	346.456	3
1207	346.456	3
1208	346.456	3
1209	346.456	3
1210	346.456	3
1211	342.993	3
1212	342.993	3
1213	342.993	3
1214	342.993	3
1215	342.993	3
1216	342.993	3
1217	342.993	3
1218	301.717	3
1219	301.717	3
1220	301.717	3
1221	301.717	3
1222	301.717	3
1223	301.717	3
1224	301.717	3
1225	306.165	3
1226	306.165	3
1227	306.165	3
1228	306.165	3
1229	306.165	3
1230	306.165	3
1231	360.932	3
1232	360.932	3
1233	360.932	3
1234	360.932	3
1235	360.932	3
1236	360.932	3
1237	360.932	3
1238	366.819	3
1239	366.819	3
1240	366.819	3
1241	366.819	3
1242	366.819	3
1243	366.819	3
1244	366.819	3
1245	367.585	3
1246	367.585	3
1247	367.585	3
1248	367.585	3
1249	367.585	3
1250	367.585	3
1251	367.585	3
1252	377.237	3
1253	377.237	3
1254	377.237	3
1255	377.237	3
1256	377.237	3
1257	377.237	3
1258	377.237	3
1259	370.587	3
1260	370.587	3
1261	370.587	3
1262	370.587	3
1263	370.587	3
1264	370.587	3
1265	370.587	3
1266	373.61	3
1267	373.61	3
1268	373.61	3
1269	373.61	3
1270	373.61	3
1271	373.61	3
1272	352.672	3
1273	352.672	3
1274	352.672	3
1275	352.672	3
1276	352.672	3
1277	352.672	3
1278	352.672	3
1279	370.381	3
1280	370.381	3
1281	370.381	3
1282	370.381	3
1283	370.381	3
1284	370.381	3
1285	370.381	3
1286	392.739	3
1287	392.739	3
1288	392.739	3
1289	392.739	3
1290	392.739	3
1291	392.739	3
1292	392.739	3
1293	390.116	3
1294	390.116	3
1295	390.116	3
1296	390.116	3
1297	390.116	3
1298	390.116	3
1299	390.116	3
1300	395.04	3
1301	395.04	3
1302	395.04	3
1303	395.04	3
1304	395.04	3
1305	395.04	3
1306	395.04	3
1307	392.237	3
1308	392.237	3
1309	392.237	3
1310	392.237	3
1311	392.237	3
1312	392.237	3
1313	392.237	3
1314	386.939	3
1315	386.939	3
1316	386.939	3
1317	386.939	3
1318	386.939	3
1319	386.939	3
1320	386.939	3
1321	382.264	3
1322	382.264	3
1323	382.264	3
1324	382.264	3
1325	382.264	3
1326	382.264	3
1327	371.893	3
1328	371.893	3
1329	371.893	3
1330	371.893	3
1331	371.893	3
1332	371.893	3
1333	371.893	3
1334	365.489	3
1335	365.489	3
1336	365.489	3
1337	365.489	3
1338	365.489	3
1339	365.489	3
1340	365.489	3
1341	347.939	3
1342	347.939	3
1343	347.939	3
1344	347.939	3
1345	347.939	3
1346	347.939	3
1347	347.939	3
1348	387.938	3
1349	387.938	3
1350	387.938	3
1351	387.938	3
1352	387.938	3
1353	387.938	3
1354	391.622	3
1355	391.622	3
1356	391.622	3
1357	391.622	3
1358	391.622	3
1359	391.622	3
1360	391.622	3
1361	392.444	3
1362	392.444	3
1363	392.444	3
1364	392.444	3
1365	392.444	3
1366	392.444	3
1367	392.444	3
1368	387.395	3
1369	387.395	3
1370	387.395	3
1371	387.395	3
1372	387.395	3
1373	387.395	3
1374	387.395	3
1375	371.14	3
1376	371.14	3
1377	371.14	3
1378	371.14	3
1379	371.14	3
1380	371.14	3
1381	371.14	3
1382	343.598	3
1383	343.598	3
1384	343.598	3
1385	343.598	3
1386	343.598	3
1387	343.598	3
1388	343.598	3
1389	338.77	3
1390	338.77	3
1391	338.77	3
1392	338.77	3
1393	338.77	3
1394	335.727	3
1395	335.727	3
1396	335.727	3
1397	335.727	3
1398	335.727	3
1399	335.727	3
1400	335.727	3
1401	336.595	3
1402	336.595	3
1403	336.595	3
1404	336.595	3
1405	357.02	3
1406	357.02	3
1407	357.02	3
1408	357.02	3
1409	357.02	3
1410	357.02	3
1411	357.02	3
1412	296.235	3
1413	305.21	3
1414	305.21	3
1415	305.21	3
1416	305.21	3
1417	262.194	3
1418	262.194	3
1419	262.194	3
1420	262.194	3
1421	262.194	3
1422	262.194	3
1423	262.194	3
1424	249.264	3
1425	249.264	3
1426	249.264	3
1427	249.264	3
1428	249.264	3
1429	249.264	3
1430	245.033	3
1431	245.033	3
1432	245.033	3
1433	245.033	3
1434	245.033	3
1435	245.033	3
1436	239.884	3
1437	239.884	3
1438	239.884	3
1439	230.335	3
1440	230.335	3
1441	181.587	2
1442	181.587	2
1443	181.587	2
1444	181.587	2
1445	181.587	2
1446	181.587	2
1447	181.587	2
1448	162.078	2
1449	162.078	2
1450	162.078	2
1451	162.078	2
1452	162.078	2
1453	162.078	2
1454	162.078	2
1455	173.815	2
1456	173.815	2
1457	173.815	2
1458	173.815	2
1459	173.815	2
1460	173.815	2
1461	173.815	2
1462	99.6221	2
1463	99.6221	2
1464	99.6221	2
1465	128.623	2
1466	128.623	2
1467	128.623	2
1468	128.623	2
1469	128.623	2
1470	128.623	2
1471	128.623	2
1472	44.703	1
1473	44.703	1
1474	44.703	1
1475	44.703	1
1476	44.703	1
1477	44.703	1
1478	125.512	2
1479	125.512	2
1480	125.512	2
1481	125.512	2
1482	125.512	2
1483	111.425	2
1484	111.425	2
1485	111.425	2
1486	111.425	2
1487	111.425	2
1488	111.425	2
1489	111.425	2
1490	113.786	2
1491	113.786	2
1492	113.786	2
1493	113.786	2
1494	113.786	2
1495	113.786	2
1496	113.786	2
1497	115.476	2
1498	115.476	2
1499	115.476	2
1500	115.476	2
1501	115.476	2
1502	115.476	2
1503	115.476	2
1504	258.103	3
1505	258.103	3
1506	258.103	3
1507	258.103	3
1508	258.103	3
1509	258.103	3
1510	258.103	3
1511	113.003	2
1512	113.003	2
1513	113.003	2
1514	113.003	2
1515	113.003	2
1516	113.003	2
1517	88.8935	1
1518	88.8935	1
1519	88.8935	1
1520	88.8935	1
1521	88.8935	1
1522	88.8935	1
1523	88.8935	1
1524	72.2966	1
1525	72.2966	1
1526	72.2966	1
1527	72.2966	1
1528	72.2966	1
1529	72.2966	1
1530	72.2966	1
1531	52.7394	1
1532	52.7394	1
1533	52.7394	1
1534	52.7394	1
1535	52.7394	1
1536	52.7394	1
1537	52.7394	1
1538	53.1226	1
1539	53.1226	1
1540	53.1226	1
1541	53.1226	1
1542	53.1226	1
1543	53.1226	1
1544	53.1226	1
1545	53.5903	1
1546	53.5903	1
1547	53.5903	1
1548	53.5903	1
1549	53.5903	1
1550	53.5903	1
1551	53.5903	1
1552	58.905	1
1553	58.905	1
1554	58.905	1
1555	58.905	1
1556	58.905	1
1557	58.905	1
1558	59.5216	1
1559	59.5216	1
1560	59.5216	1
1561	59.5216	1
1562	59.5216	1
1563	59.5216	1
1564	59.5216	1
1565	89.5209	1
1566	89.5209	1
1567	89.5209	1
1568	37.1427	1
1569	37.1427	1
1570	37.1427	1
1571	37.1427	1
1572	37.1427	1
1573	87.5681	1
1574	87.5681	1
1575	87.5681	1
1576	87.5681	1
1577	87.5681	1
1578	87.5681	1
1579	87.5681	1
1580	84.1784	1
1581	84.1784	1
1582	84.1784	1
1583	84.1784	1
1584	84.1784	1
1585	84.1784	1
1586	84.1784	1
1587	45.1253	1
1588	45.1253	1
1589	45.1253	1
1590	45.1253	1
1591	45.1253	1
1592	45.1253	1
1593	45.1253	1
1594	45.9609	1
1595	45.9609	1
1596	45.9609	1
1597	45.9609	1
1598	45.9609	1
1599	45.9609	1
1600	45.9609	1
1601	46.9874	1
1602	46.9874	1
1603	46.9874	1
1604	46.9874	1
1605	46.9874	1
1606	46.9874	1
1607	46.9874	1
1608	48.2458	1
1609	48.2458	1
1610	48.2458	1
1611	48.2458	1
1612	48.2458	1
1613	48.2458	1
1614	48.2458	1
1615	59.7235	1
1616	59.7235	1
1617	59.7235	1
1618	59.7235	1
1619	59.7235	1
1620	59.7235	1
1621	59.7235	1
1622	59.9558	1
1623	59.9558	1
1624	59.9558	1
1625	59.9558	1
1626	59.9558	1
1627	59.9558	1
1628	59.9558	1
1629	62.3021	1
1630	62.3021	1
1631	62.3021	1
1632	62.3021	1
1633	62.3021	1
1634	62.3021	1
1635	62.3021	1
1636	62.0849	1
1637	62.0849	1
1638	62.0849	1
1639	62.0849	1
1640	62.0849	1
1641	62.0849	1
1642	62.0849	1
1643	59.4689	1
1644	59.4689	1
1645	59.4689	1
1646	59.4689	1
1647	59.4689	1
1648	59.9189	1
1649	59.9189	1
1650	59.9189	1
1651	61.2692	1
1652	61.2692	1
1653	61.2692	1
1654	61.2692	1
1655	61.2692	1
1656	61.2692	1
1657	61.2692	1
1658	62.2009	1
1659	62.2009	1
1660	62.2009	1
1661	62.2009	1
1662	62.2009	1
1663	62.2009	1
1664	62.2009	1
1665	51.7001	1
1666	51.7001	1
1667	51.7001	1
1668	51.7001	1
1669	51.7001	1
1670	51.7001	1
1671	51.7001	1
1672	47.9321	1
1673	47.9321	1
1674	47.9321	1
1675	47.9321	1
1676	47.9321	1
1677	47.9321	1
1678	47.9321	1
1679	58.0413	1
1680	58.0413	1
1681	58.0413	1
1682	58.0413	1
1683	58.0413	1
1684	58.0413	1
1685	58.0413	1
1686	57.6314	1
1687	57.6314	1
1688	57.6314	1
1689	57.6314	1
1690	57.6314	1
1691	57.6314	1
1692	57.6314	1
1693	63.3688	1
1694	63.3688	1
1695	63.3688	1
1696	63.3688	1
1697	63.3688	1
1698	63.3688	1
1699	63.3688	1
1700	83.2241	1
1701	83.2241	1
1702	83.2241	1
1703	74.5632	1
1704	74.5632	1
1705	74.5632	1
1706	74.5632	1
1707	74.5632	1
1708	74.5632	1
1709	74.5632	1
1710	82.6727	1
1711	82.6727	1
1712	82.6727	1
1713	82.6727	1
1714	82.6727	1
1715	82.6727	1
1716	82.6727	1
1717	82.443	1
1718	82.443	1
1719	82.443	1
1720	82.443	1
1721	82.443	1
1722	82.443	1
1723	82.443	1
1724	78.7435	1
1725	78.7435	1
1726	78.7435	1
1727	71.0948	1
1728	71.0948	1
1729	71.0948	1
1730	71.0948	1
1731	71.0948	1
1732	71.0948	1
1733	71.0948	1
1734	204.575	2
1735	204.575	2
1736	204.575	2
1737	204.575	2
1738	204.575	2
1739	204.575	2
1740	204.575	2
1741	79.1723	1
1742	79.1723	1
1743	79.1723	1
1744	79.1723	1
1745	79.1723	1
1746	79.1723	1
1747	79.1723	1
1748	84.5201	1
1749	84.5201	1
1750	84.5201	1
1751	84.5201	1
1752	84.5201	1
1753	84.5201	1
1754	84.5201	1
1755	85.5008	1
1756	85.5008	1
1757	85.5008	1
1758	85.5008	1
1759	85.5008	1
1760	85.5008	1
1761	85.5008	1
1762	85.7721	1
1763	85.7721	1
1764	85.7721	1
1765	85.7721	1
1766	85.7721	1
1767	85.7721	1
1768	85.7721	1
1769	81.9832	1
1770	81.9832	1
1771	81.9832	1
1772	81.9832	1
1773	81.9832	1
1774	81.9832	1
1775	81.9832	1
1776	101.147	2
1777	101.147	2
1778	101.147	2
1779	101.147	2
1780	101.147	2
1781	101.147	2
1782	101.147	2
1783	92.181	1
1784	92.181	1
1785	92.181	1
1786	92.181	1
1787	92.181	1
1788	92.181	1
1789	92.181	1
1790	103.82	2
1791	103.82	2
1792	103.82	2
1793	103.82	2
1794	103.82	2
1795	103.82	2
1796	103.82	2
1797	97.6525	2
1798	97.6525	2
1799	97.6525	2
1800	97.6525	2
1801	97.6525	2
1802	97.6525	2
1803	97.6525	2
1804	108.016	2
1805	108.016	2
1806	108.016	2
1807	108.016	2
1808	108.016	2
1809	108.016	2
1810	108.016	2
1811	107.766	2
1812	107.766	2
1813	107.766	2
1814	107.766	2
1815	107.766	2
1816	107.766	2
1817	107.766	2
1818	113.751	2
1819	113.751	2
1820	113.751	2
1821	117.984	2
1822	117.984	2
1823	117.984	2
1824	117.984	2
1825	117.984	2
1826	117.984	2
1827	119.289	2
1828	119.289	2
1829	119.289	2
1830	119.289	2
1831	119.289	2
1832	119.289	2
1833	101.379	2
1834	101.379	2
1835	101.379	2
1836	101.379	2
1837	101.379	2
1838	101.379	2
1839	101.379	2
1840	99.0575	2
1841	99.0575	2
1842	99.0575	2
1843	99.0575	2
1844	99.0575	2
1845	99.0575	2
1846	99.0575	2
1847	97.5764	2
1848	97.5764	2
1849	97.5764	2
1850	97.5764	2
1851	97.5764	2
1852	97.5764	2
1853	97.5764	2
1854	99.1284	2
1855	99.1284	2
1856	99.1284	2
1857	99.1284	2
1858	99.1284	2
1859	99.1284	2
1860	112.382	2
1861	112.382	2
1862	112.382	2
1863	112.382	2
1864	112.382	2
1865	112.382	2
1866	112.382	2
1867	156.844	2
1868	156.844	2
1869	156.844	2
1870	156.844	2
1871	156.844	2
1872	157.44	2
1873	157.44	2
1874	157.44	2
1875	157.44	2
1876	157.44	2
1877	157.44	2
1878	157.44	2
1879	197.762	2
1880	197.762	2
1881	197.762	2
1882	197.762	2
1883	197.762	2
1884	197.762	2
1885	197.762	2
1886	213.388	2
1887	213.388	2
1888	213.388	2
1889	213.388	2
1890	213.388	2
1891	213.388	2
1892	213.388	2
1893	218.685	2
1894	218.685	2
1895	218.685	2
1896	218.685	2
1897	218.685	2
1898	218.03	2
1899	218.03	2
1900	218.03	2
1901	218.03	2
1902	218.03	2
1903	218.03	2
1904	218.03	2
1905	212.889	2
1906	212.889	2
1907	212.889	2
1908	212.889	2
1909	212.889	2
1910	212.889	2
1911	212.889	2
1912	227.269	2
1913	227.269	2
1914	227.269	2
1915	227.269	2
1916	227.269	2
1917	227.269	2
1918	227.269	2
1919	209.394	2
1920	209.394	2
1921	209.394	2
1922	209.394	2
1923	209.394	2
1924	209.394	2
1925	209.394	2
1926	212.061	2
1927	212.061	2
1928	212.061	2
1929	212.061	2
1930	212.061	2
1931	212.061	2
1932	212.061	2
1933	206.988	2
1934	206.988	2
1935	206.988	2
1936	206.988	2
1937	206.988	2
1938	206.988	2
1939	206.988	2
1940	221.263	2
1941	221.263	2
1942	221.263	2
1943	221.263	2
1944	221.263	2
1945	221.263	2
1946	241.779	3
1947	241.779	3
1948	241.779	3
1949	241.779	3
1950	241.779	3
1951	241.779	3
1952	241.779	3
1953	236.063	3
1954	236.063	3
1955	236.063	3
1956	236.063	3
1957	236.063	3
1958	236.063	3
1959	236.063	3
1960	225.909	2
1961	225.909	2
1962	225.909	2
1963	225.909	2
1964	225.909	2
1965	225.909	2
1966	225.909	2
1967	201.401	2
1968	201.401	2
1969	201.401	2
1970	201.401	2
1971	201.401	2
1972	201.401	2
1973	201.401	2
1974	240.649	3
1975	240.649	3
1976	240.649	3
1977	240.649	3
1978	240.649	3
1979	240.649	3
1980	240.649	3
1981	256.869	3
1982	256.869	3
1983	256.869	3
1984	256.869	3
1985	256.869	3
1986	273.353	3
1987	273.353	3
1988	273.353	3
1989	273.353	3
1990	273.353	3
1991	273.353	3
1992	273.353	3
1993	273.753	3
1994	273.753	3
1995	273.753	3
1996	273.753	3
1997	273.753	3
1998	273.753	3
1999	273.753	3
[truncated: 19,811 more rows]

## Sheet: ShannonDiversity
	Patch	PopulationType	P1	P2	P3	P4	P5	P6	P7	P8	P9	P10	P11	P12	P13	P14	P15	P16	PopulationLabel	Shannon	Simpson	InvSimpson	alpha	Resistance	Susceptible
X294	X294	LSI	6	1	0	0	1	1	0	0	0	0	0	0	1	0	0	0	LSI X294	1.22753	0.6	0.6	3.97952	8	32
X309	X309	LSI	1	0	0	1	2	1	0	0	0	0	0	1	3	0	0	1	LSI X309	1.83437	0.82	0.82	10.3631	13	27
X321	X321	LSI	2	2	0	0	5	0	0	0	0	0	0	0	0	1	0	0	LSI X321	1.22061	0.66	0.66	2.471	15	25
X609	X609	LSI	1	1	0	0	1	4	0	0	0	0	0	0	2	1	0	0	LSI X609	1.60944	0.76	0.76	6.33309	15	25
X1676	X1676	LSI	4	0	0	0	2	1	1	0	0	0	0	0	1	0	0	1	LSI X1676	1.60944	0.76	0.76	6.33309	8	32
X311	X311	LSU	6	0	0	0	0	0	1	0	0	0	1	1	1	0	0	0	LSU X311	1.22753	0.6	0.6	3.97952	8	32
X313	X313	LSU	8	0	0	0	0	0	0	0	0	0	0	1	0	0	0	1	LSU X313	0.639032	0.34	0.34	1.45309	2	38
X337	X337	LSU	3	2	0	0	1	3	0	0	0	0	0	0	0	0	0	1	LSU X337	1.50479	0.76	0.76	3.97952	13	27
X507	X507	LSU	9	0	0	0	1	0	0	0	0	0	0	0	0	0	0	0	LSU X507	0.325083	0.18	0.18	0.751767	1	39
X271	X271	HSI	0	2	2	1	2	1	0	1	1	0	0	0	0	0	0	0	HSI X271	1.8867	0.84	0.84	10.3631	24	16
X490	X490	HSI	3	0	1	0	1	1	0	0	0	0	0	0	0	0	1	3	HSI X490	1.64342	0.78	0.78	6.33309	10	30
X1553	X1553	HSI	1	1	0	2	4	1	0	0	0	0	0	0	0	1	0	0	HSI X1553	1.60944	0.76	0.76	6.33309	15	25
X1556	X1556	HSI	4	0	0	0	2	1	0	0	0	0	1	1	0	1	0	0	HSI X1556	1.60944	0.76	0.76	6.33309	9	31
X1847	X1847	HSI	0	1	1	1	4	2	1	0	0	0	0	0	0	0	0	0	HSI X1847	1.60944	0.76	0.76	6.33309	18	22
X193	X193	HSU	0	3	0	1	2	0	0	0	0	1	1	0	2	0	0	0	HSU X193	1.69574	0.8	0.8	6.33309	26	14
X1821	X1821	HSU	1	1	0	0	1	0	0	1	0	1	2	1	2	0	0	0	HSU X1821	2.02533	0.86	0.86	18.5683	21	19
X1999	X1999	HSU	1	0	0	0	1	1	0	1	0	0	0	1	3	0	0	2	HSU X1999	1.83437	0.82	0.82	10.3631	15	25
X2818	X2818	HSU	1	2	2	0	1	0	0	0	0	1	3	0	0	0	0	0	HSU X2818	1.69574	0.8	0.8	6.33309	27	13
X5206	X5206	HSU	1	2	2	0	1	1	0	0	1	0	0	1	1	0	0	0	HSU X5206	2.02533	0.86	0.86	18.5683	22	18

## Sheet: InlaModelFit
	mean	sd	0.025quant	0.5quant	0.975quant	mode	kld	variable
Rainfall_July	-0.01	0.037	-0.083	-0.01	0.062	-0.01	0	Rainfall_July
Rainfall_August	0.031	0.046	-0.059	0.031	0.12	0.031	0	Rainfall_August
PresenceLowConnectivity	0.344	0.214	-0.077	0.344	0.764	0.344	0	PresenceLowConnectivity
PresenceHighConnectivity	0.669	0.274	0.132	0.669	1.206	0.669	0	PresenceHighConnectivity
PresenceIntermediateConnectivity	0.658	0.138	0.386	0.658	0.929	0.658	0	PresenceIntermediateConnectivity
AbsenceLowConnectivity	0.775	0.078	0.622	0.775	0.929	0.775	0	AbsenceLowConnectivity
AbsenceHighConnectivity	0.981	0.096	0.792	0.981	1.169	0.981	0	AbsenceHighConnectivity
AbsenceIntermediateConnectivity	0.813	0.061	0.694	0.813	0.933	0.813	0	AbsenceIntermediateConnectivity
LogPlant.drynessPrev	-0.38	0.026	-0.431	-0.38	-0.33	-0.38	0	LogPlant.drynessPrev
LogPlant.dryness	-0.014	0.025	-0.062	-0.014	0.035	-0.014	0	LogPlant.dryness
